# Supplementary material for: The Effect of Substrate on the Nutrient Content and Fatty Acid Composition of Edible Insects
Source: Insects. 2022 Jun 28;13(7):590. doi: 10.3390/insects13070590 (PMC9321513; doi:10.3390/insects13070590)
Supplement: Supplementary file 1 [file insects-13-00590-s001.zip]

Archive with 1 entries (1 files):
- insects-1747500-supplementary.pdf
